# Supplementary material for: Characterization of a novel aromatic substrate-processing microcompartment in Actinobacteria
Source: mBio. 2023 Jul 18;14(4):e01216-23. doi: 10.1128/mbio.01216-23 (PMC10470539; doi:10.1128/mbio.01216-23)
Supplement: Data Set 1. — NCBI BLAST ARO 2-aminophenol 1,6-dioxygenase all isolate. [file mbio.01216-23-s0001.xlsx]

## Sheet: Dioxygenases alpha and beta sub
>WP_067363341.1 2-amino-5-chlorophenol 1,6-dioxygenase subunit alpha [Micromonospora rosaria]
MADRTGIVAGALLPGMPHLLAEHPAPSWSALAGAARDVGARLRRLEPDVVLLLSTQWFTVLGHQFQCDPNPRGEHVDENW
YAYDYGLLDYDLRFDVDFTERWADRVQAGGMQARRTRYDGFPIDTGTIVTSALLDPDRRLRWAQVSCNLYADADTLADVG
RAGAAAARDAGLRAAVVVVTGMSSGLIQQWIEPGQDRIGEPGHDQWNTRVLDLLTAGKVDEVLAVREDFARQAQADSQFR
ALAFAAGAEATTGPAHLHAYGPIWGTGAAVLSWNLPDHP
>WP_093408681.1 2-amino-5-chlorophenol 1,6-dioxygenase subunit alpha [Verrucosispora sediminis]
MADRTGILAGALLPGMPHLLADQAAPSWSALADAARDVGARLRRLEPDVVLLLSTQWFTVLGHQFQCDPNPRGQHVDENW
YAYDYGLLDYDLRFDVDFTERWAARVQAGGLQARRTRYDGFPIDTGTIVTSALLDPDRKLRWAQVSCNLYADADTLADVG
RAGAAAARDAGLRAAVVVVTGMSSGLIQQWIEPGQDRIGAPGHDQWNTRILDLLTAGKVDEVLAVREDFARQAQADSQFR
ALAFATGAEATTGPARLHAYGPIWGTGGAVVSWNLPDHH
>WP_164449006.1 2-amino-5-chlorophenol 1,6-dioxygenase subunit alpha [Verrucosispora sp. CWR15]
MADRTGILAGALLPGMPQLLADQPAPSWSALADAARDVGARLRRLEPDVVLLLSTQWFTVLGHQFQCDPNPRGQHVDENW
YAYDYGLLDYDLRFDVDFTERWAARVQAGGMQARRTRYDGFPIDTGTIVTSALLDPERKLRWAQVSCNLYADAETLADVG
RAGAAAARDAGLRAAVVVVTGMSSGLIQQWIDPGQDRIGAPGHEQWNTRILDLLTAGKVDEVLAVREEFARQAQADSQFR
ALAFATGAEAAIGPAHLHAYGPIWGTGGAVVSWNLPDHH
>WP_091042301.1 2-amino-5-chlorophenol 1,6-dioxygenase subunit alpha [Micromonospora marina]
MADRTGIVAGALLPGMPHLLADEPAPSWSALADAARDVGARLRRLEPDVVLLLSTQWFTVLGHQFQCDPNPRGRHVDENW
YAYDYGLLDYDLRFDVDFTERWAARVQAGGLQARRTRYEGFPIDAGTIVTSALLDPDRKLRWAQVSCNLYADAGTLAEVG
RAGGAAARDAGLRAAVVVVTGMSSGLIQEWIEPGQDRIGAAGHEQWNTRILDLLTAGKVDEALAVREDFARQAQADSQFR
ALAFAAGAGAATGPAHLHAYGPIWGTGGAVLSWNLTDHH
>WP_132239085.1 2-amino-5-chlorophenol 1,6-dioxygenase subunit alpha [Micromonospora sp. CNZ303]
MADRTGIVAGALLPGMPHLLAKEPAPSWAALASAARDVGERLRRLEPDVVLLLSTQWFTVLGHQFQCDPNPRGEHVDENW
YAYDYGLLRYDLRFDVEFSERWADRVQADGKQARRTRYEGFPIDTGTIVTSALLDPERKLRWAQVSCNLYADADTLADVG
RAGAAAARDAGVRAAVVVVSGLSSGLIQQWIEPGQDHIGAPAHEQWNTRVLDLLTAGKVDEALAIREDYARQAQADSQFR
ALAFAAGTGAASGPAQLHSYGPIWGTGAAVLSWNLPERP
>WP_018783792.1 hypothetical protein [Micromonospora sp. CNB394]
MADRTGIVAGALLPGMPHLLADEPAPSWSALADAARDVGARLRRLEPDVVLLLSTQWFTVLGHQFQCDPNPRGRHVDENW
YAYDYGLLDYDLRFDVDFTERWAARVQASGLQARRTRYEGFPIDAGTIVTSALLDPDRKLRWAQVSCNLYADAGTLAEVG
RAGGAAARDAGLRAAVVVVTGMSSGLLQEWIEPGQDRIGAAGHEQWNTRILDLLTAGKVDEALAVREDFARQAQADSQFR
ALAFAAGAGAATGPAHLHAYGPIWGTGGAALSWNLTDHH
>WP_151454614.1 2-amino-5-chlorophenol 1,6-dioxygenase subunit alpha [Micromonospora sp. AMSO12t]
MADRTGIVAGALVPGMPHLLAKEPAPSWAALASAARDVGERLRRLEPDVVLLLSTQWFTVLGHQFQCDPNPRGEHVDENW
YAYDYGLLRYDLRFDVEFSERWADRVQADGKQARRTRYEGFPIDAGTIVTSALLDPERKLRWAQVSCNLYADADTLADVG
RAGAAAARDAGVRAAVVVVSGLSSGLIQQWIEPGQDHIGTPAHDQWNTRVLDLLTAGKVDEALAIREDYARQAQADSQFR
ALAFAAGTGAASGPAQLHSYGPIWGTGAAVLSWNLPERP
>WP_101409716.1 2-amino-5-chlorophenol 1,6-dioxygenase subunit alpha [Micromonospora sp. CNZ309]
MADRTGIVAGALLPGMPHLLAKEPAPSWKALATAARDVGERLRRLEPDVVLLLSTQWFTVLGHQFQCDPNPRGEHVDENW
YAYDYGELRYDLRFDVEFSERWADRVQADGKQARRTRYEGFPIDTGAIVTSALLDPERKLRWAQVSCNLYADADTLADVG
RAGAAAARDAGVRAAVVVVSGLSSGLIQQWIEPGQDHIGAPAHEQWNTRVLDLLTAGKVDEALAIREDYARQAQADSQFR
ALAFAAGTGAASGPAQLHAYGPIWGTGAAVLSWNLPERP
>WP_089000519.1 2-amino-5-chlorophenol 1,6-dioxygenase subunit alpha [Micromonospora echinofusca]
MADRTGIVAGALLPGMPHLLAKEPAPSWKALATAARDVGERLRRLEPDVVLLLSTQWFTVLGHQFQCDPNPRGEHVDENW
YAYDYGELRYDLRFDVEFSERWADRVQADGKQARRTRYEGFPIDTGTIVTSALLDPERKLRWAQVSCNLYADADTLADVG
RAGAAAARDAGVRAAVVVVSGLSSGLIQQWIEPAQDHIGAPAHEQWNTRVLDLLTAGKVDEALAIREDYARQAQADSQFR
ALAFAAGTGAASGPAQLHAYGPIWGTGAAVLSWNLPERP
>WP_117230021.1 2-amino-5-chlorophenol 1,6-dioxygenase subunit alpha [Verrucosispora sp. LHW63014]
MADRTGIVAGALLPGMPHLLAEHPAPSWSALAAAARDVGTRLRRLEPDVVLLLSTQWFTVLGHQFQCDPNPRGQHVDENW
YAYDYGLLDYDLRFDVDFTERWAARVQSDGLQARRTRYDGFPIDTGTIVTSALLDPERRLRWAQVSCNLYADADTLAAVG
RAGAAAARDAGLRAAVVVVTGMSSGLIQQWIEPDQDRIGAPAHEQWNTRILDLLTAGKIDDALAVREEFARQAQADSQFR
ALAFAAGAGASGGPAHLHAYGPIWGTGGAVLSWNLPDHH
>WP_089156199.1 2-amino-5-chlorophenol 1,6-dioxygenase subunit alpha [Micromonospora sp. NBS 11-29]
MADRTGIVAGALLPGMPHLLADDPAPSWSALADAARDVGARLRRLEPDVVLLLSTQWFTVLGHQFQCDPNPRGQHVDENW
YAYDYGLLDYDLRFDVDFTERWADRVQAGGLQARRTRYEGFPIDAGTIVTSALLDPDRKLRWAQVSCNLYADAGTLADVG
RAGAAAARDAGLRAAVVVVTGMSSGLLQEWIEPGQDRIGAPGHEQWNTRVLDLLTAGKVDEALAVREDFARQAQADSQFR
ALAFAAGAGAAAGPAHLHAYGPIWGTGGAVLSWNLSDHH
>WP_131054366.1 2-amino-5-chlorophenol 1,6-dioxygenase subunit alpha [Verrucosispora sp. SN26_14.1]
MADRTGIVAGALLPGMPHLLAGHAAPSWSALADAARDVGARLRRLEPDVVLLLSTQWFTVLGHQFQCDPNPRGQHVDENW
YAYDYGLLDYDLRFDVDFTERWAARVQSDGLQARRTRYDGFPIDTGTIVTSALLDPERKLRWAQVSCNLYADADTLAAVG
RAGAAAARDAGLRAAVVVVTGMSSGLIQEWIEPDQDRIGAPAHEQWNTRILDLLTAGKIDEALTVREEFARQAQADSQFR
ALAFAAGAGASTGPAHLHSYGPIWGTGGAVLSWNLPDHH
>WP_121398122.1 2-amino-5-chlorophenol 1,6-dioxygenase subunit alpha [Micromonospora sp. M71_S20]
MADRTGIVAGALLPGMPHLLAKEPAPSWAALAAAARDVGERLRRLEPDVVLLLSTQWFTVLGHQFQCDPNPRGEHVDENW
YAYDYGELRYDLRFDVEFSERWADRVQADGKQARRTRYEGFPIDTGTIVTSALLDPERKLRWAQVSCNLYADADTLADVG
RAGAAAARDAGVRAAVVVVSGLSSGLIQQWIEPGQDHIGAPAHEQWNTRVLDLLTAGKVDEALAIREDYARQAQADSQFR
ALAFAAGTGAASGPAQLHSYGPIWGTGAAVLSWNLPERP
>WP_102658968.1 2-amino-5-chlorophenol 1,6-dioxygenase subunit alpha [Verrucosispora sp. ts21]
MADTGIVAGALLPGMPHLLAEKPAQCWADLAAAAREVGDRLRRLKPDVVLLLSTQWFTVLGHQFQCDPNPRGEHVDENWY
AYDYGELRYDLRFDVPFTERWTDHVNKAGMQARRTRYDGFPIDTGTIVTSALLDPDRELRWAQVSCNLYADAETLADVGA
AGAAAAREAGVRAAVVVVTGMSSGLIQQWIEPHSDHVSDPGHDRWNRRVLDLLTAGKVDEVLKIREDFARQAQADSQFRA
LAFAAGAGATAGPAQLHAYGPLWGTGGAVLSWNLP
>WP_013733321.1 MULTISPECIES: 2-amino-5-chlorophenol 1,6-dioxygenase subunit alpha [Verrucosispora]
MADTGIVAGALLPGMPHLLAEKPAQCWADLAAAAREVGDRLRRLKPDVVLLLSTQWFTVLGHQFQCDPNPRGEHVDENWY
AYDYGELRYDLRFDVPFTERWTDHVNKAGMQARRTRYDGFPIDTGTIVTSALLDPDRELRWAQVSCNLYADAQTLADVGA
AGAAAAREAGVRAAVVVVTGMSSGLIQQWIEPHDDHVSDPGHDRWNRRVLDLLTAGKVDEVLKIREDFARQAQADSQFRA
LAFAAGAGATAGPAQLHAYGPLWGTGGAVLSWNLP
>WP_084434322.1 2-amino-5-chlorophenol 1,6-dioxygenase subunit alpha [Kibdelosporangium aridum]
MSEVVSAALLPGMPQLLAKDPAASWADLRSGVEQVGDRFHASNVDTVVLLSTQWFTVLGHQFQLDPNPRGQRLDENWYAY
DYGHIDYDLRIDTELTERWVEQTASRGMQARRTHYAGFPIDTGTVTVSALLDPGRRFKFALVSCNLYAEVDSIASLGATG
VAAAASVGRRIGVVVVSGLSAGLIQQWIEPSQDRIATPEQDTWNRRMLAAVVDGDADEALRLREGFAREAAADSQFRALA
FLLGAGVLGKPAELLAYGPIWGTGAAVVHWPAASFERDN
>WP_116715524.1 2-amino-5-chlorophenol 1,6-dioxygenase subunit alpha [Euzebya tangerina]
MTEGHIVGAAYLPGMPHLLAEGSDASPGWVELRRAVEEVGQRLAAAKPDVVLTLSTQWFTVLGHQVQLDPNPTGHHVDEN
WYDYDFGHLDYDLPMDVELATAWADEIDDAGLQARRTRYEGFPIDVGTIVARNLADPDSRLPGAQVSCNLYAPAEVMGQL
ASLGVRAAGAQGKRVALVVVSGLSAGLIQQWITPEQDHILSPDHDRWNRRVLDLLVQGRGSDVMAVREAWAREAVADSQG
RGLAFLAGTGILDTPADLLAYAPVWGTGGAVLHWGLP
>WP_028935729.1 2-amino-5-chlorophenol 1,6-dioxygenase subunit alpha [Pseudonocardia spinosispora]
MADGLVAAAIVPGLPHLLAERDPAPSWTRLADAVRVTGDRFRDAGVDTVVMVSTQWFTVLGHQVQLDPHLVGEHVDENWY
GYDFGRQRYDMRVDTELASGWADEIDRAGLQSRRTRYDGFPIDTGTMTAMGLLDPARRLRLALVSCNLYAGPDAMASVGA
AATASARTLGRRVAAVAVTSLSSGLIQRWICPGEDHVTGEGHEQWDRRVLDLVTEGKHADVLALREEYSAEAQADSQFRT
YPFLTGAGLDRLGRGELLAYGPIWGTGAAVVNWMQEE
>WP_028928650.1 2-amino-5-chlorophenol 1,6-dioxygenase subunit alpha [Pseudonocardia asaccharolytica]
MSEATVVGGALVPGMPHLLAASPAPSWKRLAEAVLEVGSRLRAANPDAVLLLSTQWFTVLGHQVQLDPNPRGQRTDENWY
AYDFGHLDYDLRTDTALAEAWAAEIDTVGMQARRTHYEHFPIDTGTVVASRLLDPDRTLPMAQVSCNLYADADALFRVGA
AGVAAARRLGRRIAVVGVSGLSSGLTPRWISPKEDEISDPAHEQWNSRLLGLLAAGDLAAALDLREAYSRAAAADSQLRV
LPWLVGAEGAVGPGEVLASGPIWGTGAAVVHWPA
>WP_161226264.1 2-amino-5-chlorophenol 1,6-dioxygenase subunit alpha [Streptomyces sp. SID8352]
MNHSPGFAGAALVPGMPQLLAGHRASSWEALAAATTEVGGIIADEAPDALLILSTQWFTVLGHQFQMDPRPQGVHVDENW
YDFDYGTLRYSFPVDVELTEEWAAETERSGFQARRTRYEHFPIDTGTIVAQNFLNPGGKIPSALVSCNLYAAADDLGEIA
AAGVRAAESSGKRVFLVAVSGMSSGLTQRWMAPEEDRVEKHEHQAWDRRMLDLLSDGDLERALATRERYASEAQADSQFR
ALAFLAGTGRLTSPARVLAYGPLWGTGGAVVHWPSSFVENNVRGES
>WP_033292779.1 2-amino-5-chlorophenol 1,6-dioxygenase subunit alpha [Amycolatopsis jejuensis]
MTTPCFAGAALIPGMPQLLAERPAESWAALAAAAGEVRTVIERQRPDALVLLSTQWFTVLGHQFQLDPHPRGRHVDENWY
DFDYGHLDYSFPVDVELTEAWAAETEGAGFQARRTRYEHFPIDTGTMIGQRLLNPSGDIATAMVSCNLYAAADDLGTIAA
AALRAAEKLGRSVFFVAISGLSSGLIQHWIQPEEDAVFSAAHEQWDRRILDLLTAGDLGSALELREEYAQKAQADSQFRA
LAFLAGTGKLTVPATVHAYGPLWGTGGAVIHWPVRGDS
>WP_133829314.1 2-amino-5-chlorophenol 1,6-dioxygenase subunit alpha [Actinomycetospora succinea]
MPHLLAGDPADSWAELAAATRTVGDRLRAAGVDTVLLLSTQWFTVLGHQVQCDDRLRGRRTDENWYAYDYGHLDHDLAVD
TELAHAWADAIDAAGMQARRTRYDGFPVDTGTVVASKLLDPHDEGRWAMVSCNLYADPAAMAAVAAAGVRAADQLGRRLG
VVAVSGLSSGLTARWIRPSEDRVEPEHDRWNRKVLDAVRAGDRSAVLAMREEFAVAAQADSQFRAFAFLDGSGAVDRPGE
VLAYGPVWGTGAAVVWWGEHTNTRET
>WP_084211277.1 2-amino-5-chlorophenol 1,6-dioxygenase subunit alpha [Pseudonocardia acaciae]
MPHLLAKQPATSWADLRVASEAVGEHFREARVDTVLMLSTQWFTVLGHQFQLDPNPSGQRTDENWYAYDYGRLAYDFRID
AALTERWMGLVAERGLQARGTLYEGFPIDTGTVVATALLDPGRRFRFALVSCNLYADVEDIATLGRTAVAASDGRRVGVV
VVSGLSSGLIQRWIEPSEDALATPVQDKWNRRMLDALTHGQADEALAMREAYAAEAAVDSQFRALAFLHGADALRTPAEL
LAYGPIWGTGGAVLLWRTERDRK
>WP_116707826.1 2-amino-5-chlorophenol 1,6-dioxygenase subunit alpha [Actinomycetospora cinnamomea]
MPHLLAGDPTSSWAELATATRTVGDRLRAAGVETVLLLSTHWFTVLGHQVQCDDRLRGRRTDENWYRYDYGHLAYDVTVD
TELAHRWADAIDADGMQARRTRYDGFPVDTGTVVASQLLDPRGQGRWAMVSCNLYADPSAMAAVAAAGMRAAGQLGRRLG
VVAVTGLSSGLTGRWIDPGEDRVEDTHDRWNRKMLDAIRAGDREAVLAMSPQYAAAAQADSQFRAFAFLDGAGAVDRPGE
VLAYGPVWGTGAAVVWWGEPTESRET
>WP_144105193.1 hypothetical protein [Candidatus Melainabacteria bacterium]
MDAGGDGLSTAACPGAWLRQRHRHRQRGGGMGFNPACPWLARLRRPGGYCMPDIGCVPKAFIVPGLPHLAFETPGNTPWR
ALQQALQQAGEEARAAQPDVLVIYSAQWISVLGHSFQFAANPQGLHVDENWYDLGDFPFSFKIDRELTAQAEKLAQAAGL
ATRLVDYEGFPIDTGTLLTLRAFNPDNSIPVMIVSSNIYAGQEDSMKLGEAAGEAIRQSGKRAVVINCSSLSHRFRTEEI
HPAEDRLSSPNDDTWNQRILALLKAGKNREALELGPEFAQQAGAEMGFKGFYWMMGLLGVPAVPAEVLAYGPVWGTGAAV
VSYHLN
>WP_076000717.1 tRNA U-34 5-methylaminomethyl-2-thiouridine biosynthesis protein [Halioglobus pacificus]
MTVVSSFLMPGSPLPLVARHNPPWTELAQAFERAGEALAASKPDTIVVYSTQWIAVLDQLWQARPHLRDIHVDENWHEYG
DLQFDITIDVEFAEAAIAATNDTGIKSKGVNYDKFPIDTGTIVASTMLNPANKLPLAITSNNVYHDWSMTESLGRIAADQ
AATLGRRIAVVGVGGLSGSYFRHDIDIAKDRIASESEDQWNRKILSLMEQGDLAALREQCPTYAAEARVDMGFKHFAFLL
GAMGGTFSCAVVHGYGPLYGAGGAVVEFQR
>WP_101518985.1 tRNA U-34 5-methylaminomethyl-2-thiouridine biosynthesis protein [Halioglobus lutimaris]
MTVVSSFLVPGSPLPLVARHNPPWTELAQAFERAGEALAASKPDTIVVYSTQWIAVLDQLWQARPHLRDIHVDENWHEYG
DLQFDITIDVEFAEAAIAATNDTGIKSKGVNYDKFPIDTGTIVASTMLNPANKLPLAITSNNVYHDWSMTESLGRIAADQ
AATLGRRIAVVGVGGLSGSYFRHDIDIAEDRIASESEDQWNRKILSLMEQGDLAALREQCPTYAAEARVDMGFKHFAFLL
GAMGGTFSCAVVHGYGPLYGAGGAVVEFKR
>WP_108795037.1 tRNA U-34 5-methylaminomethyl-2-thiouridine biosynthesis protein [Rhodospirillaceae bacterium Spongia-Bin9]
MTAVSAFLVPGSPLHLLRPDNPPWRPIVAGFERAARALAMSRPDAVLLYSTQWIAVLDALWQARPRLTGAHVDENWHDYG
DMAFDIRVDTDLAEACVNAVKAAGISSKSVDYDQFPIDSGTIVATRLLDPDGRFPLVMAANNLYHDAATTMRMAEIATAT
ARAQNKKVAVVGVGGLSGTVFREPIAIEEDRIAAEEDDTWNRRILRLLEKGETGRLDAEVENYAREARVDMGFKHFAWIR
GAIGGRIFGARVHGYGPAHGAGAAVIEFRL
>WP_103001232.1 tRNA U-34 5-methylaminomethyl-2-thiouridine biosynthesis protein [Sphingobium sp. SA916]
MPVVSAFLMPGNPLPFLRQDNPPWAPLATAAKAAGEALRASRPDVLLIYSTQWFAVLDELWQARPHSTGVHVDENWYDYG
DLQMDLRADVSLAQACVAGANAAGHRSKAVDYEGFPIDSGTIVANAFLNPGGTIPTVVAANNLYHDFATTEALGRVAAEQ
ADLQGKRAAVIAVGGLSAGYFDKDIDIAEDRIVDEQSDAANRALLAAMEQGRADRLRAGLDDFAAAAKTDMGMKHLAWLL
GGVGDFKNAHVHGYGPTYGAGAAVVEFKLA
>WP_140042563.1 tRNA U-34 5-methylaminomethyl-2-thiouridine biosynthesis protein [Sphingobium fuliginis]
MPVVSAFLMPGNPLPFLRQDNPPWAPLATAAKAAGEALRASRPDVLLIYSTQWFAVLDELWQARPHSTGVHVDENWYDYG
DLQMDLRADVSLAQACVAGANAAGHRSKAVDYEGFPIDSGTIVANAFLNPSGTIPTVVAANNLYHDFATTEALGRVAAEQ
ADLQGKRAAVIAVGGLSAGYFDKDIDIAEDRIVDEQSDAANRALLATMEQGGADRLRAGLDDFAAAAKTDMGMKHLAWLL
GGVGDFKNAHVHGYGPTYGAGAAVVEFKLA
>WP_061937899.1 MULTISPECIES: tRNA U-34 5-methylaminomethyl-2-thiouridine biosynthesis protein [unclassified Sphingobium]
MPVVSAFLMPGNPLPFLRQDNPPWAPLATAAKAAGEALRASRPDVLLIYSTQWFAVLDELWQARPHSTGVHVDENWYDYG
DLQMDLRADVSLAQACVAGANAAGHRSKAVDYEGFPIDSGTIVANAFLNPGGTIPTVVAANNLYHDFATTEALGRVAAEQ
ADLQGKRAAVIAVGGLSAGYFDKDIDIAEDRIVDEQSDAANRALLAAMEQGGADRLRAGLDDFAAAAKTDMGMKHLAWLL
GGVGEFKNAHVHGYGPTYGAGAAVVEFKLA
>WP_037482920.1 MULTISPECIES: tRNA U-34 5-methylaminomethyl-2-thiouridine biosynthesis protein [Sphingobium]
MPVVSAFLMPGNPLPFLRQDNPPWAPLATAAKAAGEALRASRPDVLLIYSTQWFAVLDELWQARPHSTGVHVDENWYDYG
DLQMDLRADVSLAQACVAGANAAGHRSKAVDYEGFPIDSGTIVANAFLNPGGTIPTVVAANNLYHDFATTEALGRVAAEQ
ADLQGKRAAVIAVGGLSAGYFDKDIDIAEDRIVDEQSDAANRALLAAMEQGGADRLRAGLDDFAAAAKTDMGMKHLAWLL
GGVGDFKNAHVHGYGPTYGAGAAVVEFKLA
>WP_153995900.1 tRNA U-34 5-methylaminomethyl-2-thiouridine biosynthesis protein [Halieaceae bacterium]
MSVVSAFLVPGSPLPRIQGGNPPWNAMAKALSAAGDALASKEPDSIVVYSTQWIAVLDQLWQTKEQVAGRHVDENWHEFG
VLEYDMAIDVELATACIKESSSIGVKSKAVNYDGFPIDTGTIVADSFLNRIRKPVVVTSNNVYHDMAVTESIGQLVAKSA
REQRKDIAVVAVGGLSGAFFRQEINPEDDRIFSEAYDSANRKMLDLICSGNCQKAMAFVPEYNEQASPEMGFKHFGFVSG
ALGHKYSKAEVHHYGPLYGSGGAVIEFQV
>WP_044660357.1 MULTISPECIES: tRNA U-34 5-methylaminomethyl-2-thiouridine biosynthesis protein [Sphingobium]
MPVVSAFLMPGNPLPFLRQDNPPWAPLATAAKAAGEALRASRPDVLLIYSTQWFAVLDELWQARPHSTGVHVDENWYDYG
DLQMDLRADVSLAQACVAGANAAGHRSKAVDYEGFPIDSGTIVANAFLNPGGTIPTVVAANNLYHDFATTEALGRVAAEQ
ADLQGKRAAVIAVGGLSAGYFDKDIDIAEDRIVDEQSDAANRALLAAMEQGGADRLRAGLDDFAAAAKTDMGMKHLAWLL
GGVGDFKNAHVHGYGSTYGAGAAVVEFKLA
>WP_012478203.1 2-aminophenol 1,6-dioxygenase subunit alpha [Comamonas testosteroni]
MTVVSAFLVPGTPLPQLKPEVPSWGQLAAATERAGKALAASRPDVVLVYSTQWLAVLDQQWLTRPRSEGVHVDENWYEFG
DLAYDIRADTALAEACVTSSPLHGVHARGVNYDGFPIDTGTITACTLMGIGTDAFPLVVGSNNLYHSGEITEKLAALAVD
CAKDQNKRVAVVGVGGLSGSLFREEIDPREDRIANEEDDKWNRRVLKLIEAGDVSALREAMPVYAKEARVDMGFKHLHWI
LGALKGKFSGANVLGYGPSYGSGAAVIEFRL
>WP_153624102.1 tRNA U-34 5-methylaminomethyl-2-thiouridine biosynthesis protein [Halieaceae bacterium]
MSVVSAFLVPGSPLPRIQGGNPPWDAMAKALSAAGDVLASTDPDSIVVYSTQWIAVLDQLWQTREQVAGRHVDENWHEFG
VLEYDMAIDVELATACIEESSSIGVKSKAVNYDGFPIDTGTIVADSFLNRIRKPVVVTSNNVYHDMAVTESIGQLVAKSA
REQRKDIAVVAVGGLSGAFFRQEIIPEDDRIFSEAYDSANRKMLDLICSGNCQKAMAFVPEYNEQASPEMGFKHFGFVSG
ALGHKYSKAEVHHYGPLYGSGGAVIEFQV
>WP_054463100.1 tRNA U-34 5-methylaminomethyl-2-thiouridine biosynthesis protein [Phaeobacter sp. 11ANDIMAR09]
MTVVSAFLVPGSPLPLLRSENPPWSGIASAYRTAGRALAASRPDTILLYSTQWMAVLDELWQARPHLADTHVDENWYEYG
DLEYDLNIDVELAQACVAGSKEIGISSKAIDYDKFPIDTGTIVADKFLNPSSRYPLTIAANNLYHSFDDTIRLGEMAVQK
ATDLGRRVAIVGVGGLSGSIFRHEIDIRSDGIVSAEDDAWNRQMLSSLEAGGDASFPEVCDEFAKGAKADMGFKHCAWIY
GALGRKFSGARVHEYGATYGSGAAVVEFKV
>WP_034184935.1 tRNA U-34 5-methylaminomethyl-2-thiouridine biosynthesis protein [Burkholderia pyrrocinia]
MSIVSAFIVPGSPLPELRSDVPGWHQFKQAMRQAGTALKASKPDVVLVYSTQWFAVLDEIWLTRRCSQDVHVDENWHEFG
ELQYDLYSDVDLAALCIQSCQSQGINARGADYQNFPIDTGTIVASSGLGIGGEDLPLVVASNNLYDNGEATAKLASIAVS
SAQKQGKKVAVVGVGGLSGSVFTKDIDPSTDHIVKPEEDEWNRRMLALFEAGDSDSIRELFPAYAKGARVDMGGKHFSWV
LGALGGSFAGAKVHHYGPLYGSGAAVIEFRI
>WP_078041681.1 tRNA U-34 5-methylaminomethyl-2-thiouridine biosynthesis protein [Burkholderia cenocepacia]
MSIVSAFIVPGSPLPELRSDVPGWHQFKQAMQQAGTALKASKPDVVLVYSTQWFAVLDEIWLTRRRSQDVHVDENWHEFG
ELQYDLYSDVDLATLCIQSCQNQGINARGADYQNFPIDTGTIVASSGLGIGGEDLPLVVASNNLYDNGEATARLASIAVS
SAKQQGKKVAVVGVGGLSGSVFTKDIDPSTDHIVKPEEDEWNRRMLTLFEAGDCDSIRELFPAYAKGARVDMGSKHFSWV
LGALGGSFADAKVHHYGPLYGSGAAVIEFRI
>WP_124690912.1 tRNA U-34 5-methylaminomethyl-2-thiouridine biosynthesis protein [Pigmentiphaga sp. H8]
MPIASAFLVPGTPLPLLRRDNPPWEAIARGYEAAGQALAASKPDVALIYSTQWIAVLDQLWQTRGRIQGSHVDENWHEYG
ELPFDLRVDTDLAKACIASTAQIGVRSREVDYDAFPIDTGSIVATHFLLRGLDIPVVLTSNNLYHDGQTTENLGRLAAQA
ADAQGKRIAVIGVGGLSGSSFRQDIDIATDHIVNDEEDRANREMLALLERGDVAEVREKAPDYAQSARADMGFKHLYWVL
GALGGQYKKARTHAYGPAFGSGAAVVEFQH
>WP_059795428.1 tRNA U-34 5-methylaminomethyl-2-thiouridine biosynthesis protein [Burkholderia sp. MSMB1072]
MSIVSAFIVPGSPLPELRSDVPGWHQFKLAMQQAGTALKASKPDVVLVYSTQWFAVLDEIWLTRRRSQDVHVDENWHEFG
ELQYDLYSDVDLATLCIQSCQNQGINARGADYQNFPIDTGTIVASSGLGIGGEDLPLVVASNNLYDNGEATAKLASIAVS
SAQQQGKKVAVVGVGGLSGSVFTKDIDPGTDHIVKPEEDEWNRRMLALFEAGDSDSIRELFPAYAKGARVDMGGKHFSWV
LGALGGSFAGAKVHHYGPLYGSGAAVIEFRI
>WP_099491947.1 tRNA U-34 5-methylaminomethyl-2-thiouridine biosynthesis protein [Pseudomonas sp. 2588-5]
MTIVSAFLVPGSPLPQLRGDVPGWRQFQLAMQQAGAALRDSRPDVVLVYSTQWFAVLDEIWLTRQRSQDIHVDENWHEFG
ELPYDLYSDVDLANACIDACRAQGTPARGADYEAFPIDTGTIVACTALGIGDESLPLVVASNNLYYNGEATEKLGAIAAR
CALEQGKRVAIIGVGGLSGSVFTRHIEPTDDHIVKPEEDQWNRTILGLLETANLAALKEQLPLYIKQARVDMGFKHFSWL
LGALNGQFKGAKVHHYGALYGSGAAVVEFTL
>WP_062885760.1 tRNA U-34 5-methylaminomethyl-2-thiouridine biosynthesis protein [Burkholderia cenocepacia]
MSIVSAFIVPGSPLPELRPDVPGWHQFKQAMQQAGTALKASKPDVVLVYSTQWFAVLDEIWLTRRRSQDVHVDENWHEFG
ELQYDLYSDVDLATLCIQSCQNQGINARGADYQNFPIDTGTIVASSGLGIGGEDLPLVVASNNLYDNGEATAKLASIAVS
SAQQQGKKVAVVGVGGLSGSVFTKDIDPSTDHIVKPEEDEWNRRMLALFEAGDSDSIRELFPAYAKGARVDMGGKHFSWV
LGALGGSFAGAKVHHYGPLYGSGAAVIEFRI
>WP_124674112.1 tRNA U-34 5-methylaminomethyl-2-thiouridine biosynthesis protein [Burkholderia cepacia]
MSIVSAFIVPGSPLPELRSDVPGWHQFKQAMQQAGTALKASKPDVVLVYSTQWFAVLDEIWLTRRRSQDVHVDENWHEFG
DLEYDLYSDVDLATLCIQSCQNQGINARGADYQNFPIDTGTIVASSGLGIGGEDLPLVVASNNLYDNGEATAKLASIAVS
SAQQQGKKVAVVGVGGLSGSVFTKDIDPSTDHIVKPEEDEWNRRMLALFEAGDSDSIRELFPAYAKGARVDMGGKHFSWV
LGALGGSFAGAKVHHYGPLYGSGAAVIELRI
>WP_087837902.1 tRNA U-34 5-methylaminomethyl-2-thiouridine biosynthesis protein [Pigmentiphaga sp. NML030171]
MPIASAFLVPGTPLPLLRRDNPPWEAIARGYEAAGQALAASKPDVALIYSTQWIAVLDQLWQTRGRIQGSHVDENWHEYG
ELPFDIRVDTDLAKACIASTAQIGVRSREVDYDAFPIDTGTIVATHFLLQGLDIPVVLTSNNLYHDGQTTESLGRLAAQA
ADAQGKRIAVIGVGGLSGSSFRQDIDIATDHIVNGDEDRANREMLALLERGDVAEVRQKAPDYAQSARVDMGFKHLYWVL
GALGGQYRKARTHAYGPAFGSGAAVVEFQH
>WP_130360463.1 tRNA U-34 5-methylaminomethyl-2-thiouridine biosynthesis protein [Pigmentiphaga kullae]
MPIASAFLVPGTPLPLLRRDNPPWEAIARGYEAAGQALAASKPDVALIYSTQWIAVLDQLWQTRGRIQGSHVDENWHEYG
ELPFDIRVDTDLAKACIASTAQIGVRSREVDYDAFPIDTGTIVATHFLLQGLDIPVVLTSNNLYHDGQTTESLGRLAAQA
ADAQGKRIAVIGVGGLSGSSFRQDIDIAADHIVNDEEDRANREMLALLERGDVAEVREKAPGYAQSARADMGFKHLYWVL
GALGGQYKKARTHAYGPAFGSGAAVVEFQH
>WP_132979838.1 tRNA U-34 5-methylaminomethyl-2-thiouridine biosynthesis protein [Pigmentiphaga sp. D-2]
MPIASAFLVPGTPLPLLRRDNPPWEAIARGYEAAGQALAASKPDVALIYSTQWIAVLDQLWQTRGRIQGSHVDENWHEYG
ELPFDIRVDTDLAKACIASTAQIGVRSREVDYDAFPIDTGSIVATHFLLRGLDIPVVLTSNNLYHDGQTTENLGRLAAQA
ADAQGKRIAVIGVGGLSGSSFRQDIDIATDHIVNDDEDRANREMLALLERGDVAQVREKAPGYAQSARVDMGFKHLYWVL
GALGGQYGKARTHAYGPAFGSGAAVVEFQH
>WP_124671028.1 tRNA U-34 5-methylaminomethyl-2-thiouridine biosynthesis protein [Burkholderia seminalis]
MSIVSAFIVPGSPLPELRSDVSGWHQFKQAMQQAGTALKASKPDVVLVYSTQWFAVLDEIWLTRRRSQDVHVDENWHEFG
DLEYDLYSDVDLATLCIQSCQNQGINARGADYQNFPIDTGTIVASSGLGIGGEDLPLVVASNNLYDNGEATAKLASIAVS
SAQQQGKKVAVVGVGGLSGSVFTKDIDPSTDHIVKPEEDEWNRRMLALFEAGDSDSIRELFPAYAKGARVDMGGKHFSWV
LGALGGSFAGAKVHHYGPLYGSGAAVIEFRI
>WP_083978373.1 tRNA U-34 5-methylaminomethyl-2-thiouridine biosynthesis protein [Micromonospora rosaria]
MSRVFRVPLAPTRGGATTAPRTPAPAPAPTRPGIVAGCLSPHPPHLIYGENPPQNEPRSTGGWETLRWAYERLRARIRDV
HKPDVLIVHAPHWITMVGHHVNCVPNPRGLSVEPIFPHLFRYRYDFRTDVELGEAIAEEASGLGLVTRTLRDPRVRVDYA
TIGALHLANPAWDIPVVSLSANNNPYFYSDASLTEMEVLGEATRLAVEATGRRAVLLASNSLSHLHWHEEPELPEDMERE
HPYNNHQYRWDMKLLEAIRRGPTAPLRDLIPEHIEATASETKAGSLTWMLAAMGWPKVAGDVLGYGTIIGTGNAIVEWLP
EGSHHG
>WP_093409051.1 tRNA U-34 5-methylaminomethyl-2-thiouridine biosynthesis protein [Verrucosispora sediminis]
MSKVFRVPLPPARGGATTAPRAPQPTATPPRCGIVAGCLSPHPPHLIYAENPPQNEPRSTGGWETLRWAYERLRARIREV
HKPDVLIVHAPHWITMVGHHVNCVPNPRGISVEPIFPHLFRYRYDFRTDVELGEAIADEASGLGLVTRTLRDPRVRVDYA
TIGALHLANPAWDIPVVSLSANNNPYFYSDASLEEMEVLGEATRRAVEATGRRAVLLASNSLSHLHWHEEPELPEDMERE
HPYNNHQYRWDMKLLEAIRRGPTAPLRELIPEHIEATASETKAGSLTWMLAAMGWPKVGGDVLGYGTIIGTGNAVVEWLP
EGSHHG
>WP_018783791.1 MULTISPECIES: tRNA U-34 5-methylaminomethyl-2-thiouridine biosynthesis protein [Micromonospora]
MSKVFRVPLAPTRGGATAAPRAPRPATTGPPRCGIVAGCLSPHPPHLIYAENPPQNEPRSTGGWETLRWAYERLRARIRE
VHKPDVLIVHAPHWITMVGHHVNCVPNPRGISVEPIFPHLFRYRYDFRSDVELGEAIAEEASGLGLVTRTMRDARVRVDY
ATIGALHLANPAWDIPVVSLSANNNPYFYSDASLEEMEVLGEATRRAVEATGRRAVLLASNSLSHLHWHEEPELPEDMER
EHPYNNHQYRWDMKLLEAIRRGPTAPLRELIPEHIEATASETKAGSLTWMLAAMGWPKVAGDVLGYGTIIGTGNAVVEWL
PEGSRHG
>WP_164449007.1 tRNA U-34 5-methylaminomethyl-2-thiouridine biosynthesis protein [Verrucosispora sp. CWR15]
MSKVFRVPLPPTRGGATTAARAPQPTATPPRCGIVAGCLSPHPPHLIYAENPPQNEPRSTGGWETLRWAYERLRTRIREV
HKPDVLIVHAPHWITMVGHHVNCVPNPRGISVEPIFPHLFRYRYDFRTDVELGEAIADEAAGLGLVTRTLRDPRVRVDYA
TIGALHLANPAWDMPVVSLSANNNPYFYSDASLEEMEVLGEATRRAVEATGRRAVLLASNSLSHLHWHEEPELPEDMERE
HPYNNHQYRWDMKLLEAIRCGPTAPLRELIPEHIEATASETKAGSLTWMLAAMGWPKVGGDVLGYGTIIGTGNAVVEWLP
EGSHHG
>WP_117230020.1 tRNA U-34 5-methylaminomethyl-2-thiouridine biosynthesis protein [Verrucosispora sp. LHW63014]
MSKVFRVPVAPARGGATTAPRTPQPSAPTRRCGIAAGCLSPHPPHLIYAENPPQNEPRSTGGWETLRWAYERLRTRIREV
HKPDVLIVHAPHWITMVGHHVNCVPNPRGTSVEPIFPHLFRYHYDFRTDVELGEAIAEEANGLGLVTRTLHDPRVRVDYA
TIGALHLANPAWDIPVVSLSANNNPYFYSDASLEEMEVLGEATRRAVEATGRRAVLLASNSLSHLHWHEEPELPEDMERE
HPYNNHQYRWDMKLLEAIRRGPTAPLRELIPEHIEATASETKAGSLTWMLAAMGWPKVAGDVLGYGTIIGTGNAVVEWVP
EGNHHG
>WP_121398121.1 tRNA U-34 5-methylaminomethyl-2-thiouridine biosynthesis protein [Micromonospora sp. M71_S20]
MSRVFRVPVATTRPRTGGGAGSAPAPQPAPARAGIVAGCLSPHPPHLIYAENPPQNEPRSTGGWETLRWAYERLRKRIQE
VHRPDVLIVHAPHWITMVGHHVNCAPNPRGISVEPIFPHLFRYRYDFRTDVELGEAIVEEASGLGLVTRAMRDPRVRVDY
ATIGALHLANPAWDIPVVSLSANNNPYFYSDAALEEMEVLGEATRRAVEATGRRAVLLASNSLSHLHWHEEPELPEDMER
EHPYNNHQYRWDMKLLEAIRRGPTAPLRELITEHIEATASETKAGSLTWLLAAMGWPRVAGDVLGYGTIIGTGNAVVEWL
PEGSPHG
>WP_089000520.1 tRNA U-34 5-methylaminomethyl-2-thiouridine biosynthesis protein [Micromonospora echinofusca]
MSRVFRVPVATTTPRAGRGTGAGSAPAPQAAPARAGIVAGCLSPHPPHLIYAENPPQNEPRSTGGWETLRWAYERLRKRI
QEVHRPDVLIVHAPHWITMVGHHVNCAPNPRGISVEPIFPHLFRYRYDFRTDVELGEAIVEEASDLGLVARAMRDPRVRV
DYATIGALHLANPAWDIPVVSLSANNNPYFYSDASLEEMEVLGEATRRAVEATGRRAVLLASNSLSHLHWHEEPELPEDM
EREHPYNNHQYRWDMKLLEAIRRGPTAPLRELITEHIEATASETKAGSLTWLLAAMGWPKVAGDVLGYGTIIGTGNAVVE
WLPEGSPHG
>WP_132239083.1 tRNA U-34 5-methylaminomethyl-2-thiouridine biosynthesis protein [Micromonospora sp. AMSO12t]
MSRVFRVPVATTRPRTGGGAGNAPAPQAAPARAGIVAGCLSPHPPHLIYAENPPQNEPRSTGGWETLRWAYERLRKRIQE
VHRPDVLIVHAPHWITMVGHHVNCAPNPRGISVEPIFPHLFRYRYDFRTDVELGEAIVEEASGLGLVTRAMRDPRVRVDY
ATIGALHLANPAWDIPVVSLSANNNPYFYSDAALEEMEVLGEATRRAVEATGRRAVLLASNSLSHLHWHEEPALPEDMER
EHPYNNHQYRWDMKLLEAIRRGPTAPLRELITEHIEATASETKAGSLTWLLAAMGWPKVAGDVLGYGTIIGTGNAVVEWL
PEGSPHG
>WP_089156200.1 tRNA U-34 5-methylaminomethyl-2-thiouridine biosynthesis protein [Micromonospora sp. NBS 11-29]
MSKVFRVPLAPARGGATTAPRAPQPASAAPRRCGIVAGCLSPHPPHXTLRWAYERLRARIREVHNPDVLIVHAPHWITMV
GHHVNCVPNPRGISVEPIFPHLFRYRYDFRTDVELGEAIAEEAGGLGLVTRTMRDPRVRVDYATIGALHLANPAWDIPVV
SLSANNNPYFYSDASLEEMEVLGEATRRAVEATGRRAVLLASNSLSHLHWHEEPELPEDMEREHPYNNHQYRWDMKLLEA
IRRGPTAPLRELIPEHIEATASETKAGSLTWMLAAMGWPKVAGDVLGYGTIIGTGNAVVEWLPEGSHHG
>WP_013733322.1 MULTISPECIES: tRNA U-34 5-methylaminomethyl-2-thiouridine biosynthesis protein [Verrucosispora]
MSRVFRVPVAPARSGGARRYDTTERPSAEPTPARAGIVAGVLSPHPPHLIYAENPPQNEPRSTGGWEVLRWAYERLRKRI
REVHRPDVLIVHAPHWITMVGHHVNCVPNPRGVSVEPIFPHLFRYSYDFRTDVELGEAIADEATDLGLVTRKLHDPRVRV
DYATIGALHLVNPAWDIPVVSLSANNNPYFYSEASLEEMEVLGEATRRAVERTGRRAVLLASNSLSHLHWHEEPELPEDM
EREHPYNNHQYRWDMKLLEAIRRGPTAPLRELITEHIEATASETKAGSLTWMLAAMGWPQVPGDVMGYGTIIGTGNAVVE
WTPEGGHRG
>WP_101409715.1 tRNA U-34 5-methylaminomethyl-2-thiouridine biosynthesis protein [Micromonospora sp. CNZ309]
MSRVFRVPVATTNPRAGRGTGAGSAPAPQAAPARAGIVAGCLSPHPPHLIYAENPPQNEPRSTGGWETLRWAYERLRKRI
QEVHRPDVLIVHAPHWITMVGHHVNCAPNPRGISVEPIFPHLFRYRYDFRTDVELGEAIVEEASDLGLVARAMRDPRVRV
DYATIGALHLANPAWDIPVVSLSANNNPYFYSDASLEEMEVLGEATRRAVEATGRRAVLLASNSLSHLHWHEEPALPEDM
EREHPYNNHQYRWDMKLLEAIRRGPTAPLRELITEHIEATASETKAGSLTWLLAAMGWPKVAGDVLGYGTIIGTGNAVVE
WLPEGSPHG
>WP_102658967.1 tRNA U-34 5-methylaminomethyl-2-thiouridine biosynthesis protein [Verrucosispora sp. ts21]
MSRVFRVPVAPARSGGVRRYDTTERPSAESAPARAGIVAGVLSPHPPHLIYAENPPQNEPRSTGGWEVLRWAYERLRKRI
REVHRPDVLIVHAPHWITMVGHHVNCVPNPRGVSVEPIFPHLFRYSYDFRTDVELGEAIADEATDLGLVTRKLHDPRVRV
DYATIGALHLVNPAWDIPVVSLSANNNPYFYSEASLEEMEVLGEATRRAVERTGRRAVLLASNSLSHLHWHEEPELPEDM
EREHPYNNHQYRWDMKLLEAIRRGPTAPLRELITEHIEATASETKAGSLTWMLAAMGWPQVPGDVMGYGTIIGTGNAVVE
WTPEGGHRG
>WP_162854372.1 tRNA U-34 5-methylaminomethyl-2-thiouridine biosynthesis protein [Verrucosispora sp. SN26_14.1]
MVAGCLSPHPPHLIYAENPPQNEPRSTGGWETLRWAYERLRTRIREVHKPDVLIVHAPHWITMVGHHVNCVPNPRGTSVE
PIFPHLFRYHYDFRTDVELGEAIAEEANGLGLVTRTLHDPRVRVDYATIGALHLANPAWDIPVVSLSANNNPYFYSDASL
EEMEVLGEATRRAVEATGRRAVLLASNSLSHLHWHEEPELPEDMEREHPYNNHQYRWDMKLLEAIRRGPTAPLRELIPEH
IEATASETKAGSLTWMLAAMGWPKVAGDVLGYGTIIGTGNAVVEWVPEGNHHG
>WP_165947898.1 tRNA U-34 5-methylaminomethyl-2-thiouridine biosynthesis protein [Micromonospora sp. CNZ303]
MVAGCLSPHPPHLIYAENPPQNEPRSTGGWETLRWAYERLRKRIQEVHRPDVLIVHAPHWITMVGHHVNCAPNPRGISVE
PIFPHLFRYRYDFRTDVELGEAIVEEASGLGLVTRAMRDPRVRVDYATIGALHLANPAWDIPVVSLSANNNPYFYSDAAL
EEMEVLGEATRRAVEATGRRAVLLASNSLSHLHWHEEPALPEDMEREHPYNNHQYRWDMKLLEAIRRGPTAPLRELITEH
IEATASETKAGSLTWLLAAMGWPKVAGDVLGYGTIIGTGNAVVEWLPEGSPHG
>WP_084216352.1 tRNA U-34 5-methylaminomethyl-2-thiouridine biosynthesis protein [Pseudonocardia spinosispora]
MSRVFHAQVGSALSRSRRPGPPPSSGAVASPSPRAAPAGGARPDGGIVAGYLAPHPPHLVYAENPPRNEPRSRGGWDVLR
WGYQELRRRMAGRDRPDVLVVHAPHWITMVGHHVNCVADPRGVSVEPIFPNLFRYHYDFRTDVELAEAILGEADGLGLVT
SALRDPGVRVDYATIGALHLVNPAWDIPVVSISANNNPYFYSDASLEEMETLGEATRRAVERTGRRAVLLASNSLSHLHW
DTEPDLPEDMSREHPYNQHQYEWDMRLLDAVREGPSSRLRTLIGEHIEQTESETKAGSLTWLLSAMDWPDVAGDVLAYGT
VIGTGNAVVEWMPHG
>WP_133829251.1 tRNA U-34 5-methylaminomethyl-2-thiouridine biosynthesis protein [Actinomycetospora succinea]
MARVFHATAGSGRSASRRAARTEPAPAAAPSTTSGSGGRGGIVAGYLAPHPPHLVYAENPPQNEPRSTGGWEVLRWGYEE
LRRRLRAHAPDVLVVHAPHWITMVGHHVNCVPNPRGVSVEPIFPHLFRYHYDFRTDVDLAEAIVEEGARAGLVTSAMRED
GVRVDYATIGALHLANPDWDLPVVSLSANNNPYFYSDASLAEMETLGEATRKAIEKTGRRAVLLASNSLSHLHWDAEPDL
PEDMGVERPFTHAQYAGDMELLRTIREGPTSRLKEAVPAHIEATSSETKAGSLTWLMAAMGWPAIAGDVLAYGTVIATGN
AVVEWVPT
>WP_116707687.1 tRNA U-34 5-methylaminomethyl-2-thiouridine biosynthesis protein [Actinomycetospora cinnamomea]
MSRVFHLPAGSTRSGARRAAASPSGPGPAAAPGPGPRRGGIVAGYLAPHPPHLVYAENPPQNEPRSTGGWEVLRWGYEEL
RRRLRAHRPDVLVVHAPHWITMVGHHVNCVPNPRGVSVEPIFPHLFRYHYDFRTDVELAEAVVEEGERAGLVTSALREEG
VRVDYATIGALHLANPDWDLPVVSLSANNNPYYYSDASLGEMETLGAATRRAIERTGRRAVLLASNSLSHMHWDTEPDLP
EDMAAEHPFSHEQYAGDMELLQIVREGPTSRLKDAIPRHIGATASETKAGSLTWLLAAMGWPEVAGDVLAYGTVIATGNA
VVEWVAP
>WP_161226263.1 tRNA U-34 5-methylaminomethyl-2-thiouridine biosynthesis protein [Streptomyces sp. SID8352]
MSRIFRATPGDNSWRRRPSPVTSPADDGPGIVAGYLAPHPPHLLYAENPPQNEPRSQGGWEVLRWAYENVRKRIKELRPD
VIVIHAPHWITMVGHHVNCVPNPRGVSVEPIFPNLLRYRYDFRTDVELAEAIADQASADGLVTRKLKTEGVRVDYATITA
LHLLNPEWDIPVVSLSANNNPYYYSTSSLDQMEVLGEATRKAIEATGRRAVLAGSNSLSHLHWDREPELPEDMAGEHVYS
NHQYQWDMRLLELVRAGRTRDLKGFIPEHIEATESETKAGSLSWMLSALGWPEGLGEVLAYGTVIGTGNAVAAWEPGRVS
A
>WP_084795695.1 tRNA U-34 5-methylaminomethyl-2-thiouridine biosynthesis protein [Pseudonocardia asaccharolytica]
MARVFQLPVTTGRTAIAAPAVVGSTDRPRPGIAAGYLAPHPPHLIYAENPPQNEPRSTGGWEVLRWAYAELRRRLTRLRP
DVLVVHAPHWITMVGHHVNCVPNPRGVSVEPIFPHLFRYHYNMTTDVELAETIADCAAEAGLVTSKLREPGVRVDYATIG
ALHLANPSWDIPVVSLSANNNPYFYAEAALDEMEVLGAATRRAIETTGRRAVLLASNSLSHLHWDVEADLPEDMSREHPF
SHHQYQWDIRLLDLVRTGPTRAVADFVPQHIAQTASETKAGSLTWLLAALDWPAIPGDVLGYGTIIGTGNAVVEWVPEEF
SDV
>WP_084145301.1 tRNA U-34 5-methylaminomethyl-2-thiouridine biosynthesis protein [Amycolatopsis jejuensis]
MSRVFHPSPGDGSWRRPPDRSHTERPGIVAGYLAPHPPHLAYAENPPQNEPRSQGGWETLRWAYQDLQQRIKALRPDVLV
VHAPHWITMVGHHVNCVPRPRGISVEPIFPHLLRYRYDFRTDVELAEAIADHSSDAGLVTRKLKVDGVRVDYATITALHL
LNPDWDIPVVSLSANNNPYYYSSSSLEQMEVLGEATRKAIEATGRRAVVAGSNSLSHLHWDREPALPEDMAAEHPYNHHQ
YEWDMRLLELIRTGRTRELRAFIPEHIDATESETKAGSLTWMLSALGWPEGIGEVLAYGTVIGTGNAVAAWEPV
>WP_084434323.1 tRNA U-34 5-methylaminomethyl-2-thiouridine biosynthesis protein [Kibdelosporangium aridum]
MSRVFRLEPGAPERAPAKGGIIAGYLSPHPPHLIYADNPPQNEPRSTGGWEVLRWAYDEVRRRVRAMKPDVLVVHAPHWI
TMVGHHVNCVPHPRGVSVEPIFPHLFRYHYDFRTDVELAEALVTSFEDHGLVARAMREEGVRVDYATIGALHMVNPKWDI
PVVSISANNNPYFYAEAELGQMEVLGRATRKAIEQTGRRAVLLASNSLSHLHFDRETELPEDMGREYPYNNSQYRADMTL
LETVRTKPSSALKTAIPEHIKASEAETKSGSLTWLLSALDWPATTGDILGYGTIIGTGNAVIEWRGQDV
>WP_116712958.1 tRNA U-34 5-methylaminomethyl-2-thiouridine biosynthesis protein [Euzebya tangerina]
MSHVFRLPVLAGRVEADVPVAADHGRGGDGPGIVAGYLAPHPPHLVYAENPPQNEPRSTGGWETLRWAYEEVRRRIREVH
RPDVIIVHAPHWITMVGHHVNCVPHVRGRSVEPIFPHLFRYDYAFDTDVELAEAIADTAADMGLVTSKMRVPGVRVDYAT
IGALHLLNPEWDIPVVSLSANNNPYYYAAAGLEQMETLGEATRIAIEQTGRRAVLAGSNSLSHLHWDTEPDLPEDMAAEH
AWSHKQYAADMVLLEAIRAGRTADLRSHLIDEHIAATESETKAGSLSWLLSAMDWPEVPGDVLAYGTIIGTGNAVIEWEP
TP
>WP_084211250.1 tRNA U-34 5-methylaminomethyl-2-thiouridine biosynthesis protein [Pseudonocardia acaciae]
MSRVFHLDPPGRARRAEPAERVAEAPTAEKAGIVAGYLAPHPPHLIYADNPPQNEPRSTGGWDLLRWAYQEVRRRVRALA
PDVLLVHAPHWITMVGHHVNCVPNPKGVSVEPIFPHLFRYHYDFRTDVALAEELVARCEANGLVSRGMREPGVRVDYATI
GALHMVNPAWDIPVVSISANNNPYFYADAELDEMEVLGRATREAIERTGRRAVLLASNTLSHLHFDREAELPEDMSAERP
FNNDQYRADMKLLDIVRNQPTSALRTAIPEHIAATEAETKSGSLNWLLASMDWPATSGEVLGYGTIIGTGNAVIEWRPGR
G
>WP_144105194.1 tRNA U-34 5-methylaminomethyl-2-thiouridine biosynthesis protein [Candidatus Melainabacteria bacterium]
MDSHSAASEEKTQKTGRILAGFLAPHPPHLVYGENPPQNKPKSQGGWENLRWAYDHCRAKIKALKPDVILVHSPHWQTVV
GHHVLRVPKLSGLSVDPIFPHLFQYRYNMEIDVELADACAEEASREGLIAKKMTNPNFRVDYGTIVSLHMLNPDWDIPVL
GISANNSPYYFAHDYAQEQMIKLGEATRRAIEKTGRRAILAASNTLSHLHFDREPDIPEDMSREYVYSFDQYQWDMKVID
LMRQGKTDELMAVLPEFMEKTAAEVKAGSLVWMLAAMGFPPLPAQVHGYGSVIGTGNAVVEWDLTRPAHGLPDSADREAI
VCPT
>WP_012478204.1 2-aminophenol 1,6-dioxygenase subunit beta [Comamonas testosteroni]
MQGEIIAGFLAPHPPHLVYGENPPQNEPRSQGGWEVLRWAYERARERLDAMKPDVLLVHSPHWITSVGHHFLGVPELSGK
SVDPIFPNVFRYDFSLNVDVELAEACAEEGRKAGLVTKMMRNPKFRVDYGTITTLHLIRPQWDIPVVGISANNSPYYLNT
KEGMSEMDVLGKATREAIRKTGRKAVLLASNTLSHWHFHEEPTIPEDMSKEYPATMAGYQWDIRMIELMRQGKTSEVFKL
LPQFIDEAFAEVKSGAFTWMHAAMQYPELAAELFGYGTVIGTGNAVMEWDLRKAGLSMLGAADQKQRSAAVA
>WP_083464383.1 tRNA U-34 5-methylaminomethyl-2-thiouridine biosynthesis protein [Phaeobacter sp. 11ANDIMAR09]
MPKGEIVAGFIAPHPPHLVYGENPPQNEPKSQGGWEQLRWAYEKVRAKIDELQPDVILVHSPHWITQLGHHFLGIEHLAG
KSVDPIFPNLFRYTYDMNVDVELAEAACQNAKDLGLVSKMMRNPKFRVDYGTITSLHLARPQWDIPVVGLSANNSPYYLT
TEEGFEEMDRLGKATRKAIEDLGRRAVVLCSATMSHRHFQEEPDVPEDMSQEHPYSMEMYQWDMKLIDLMRRGEMQKVHD
LLPQFVEIAFAEFKAGSFTWMCSAMGYPELPGELLGFGNVIGTGNAVFEWDLTKFGLATPASEWKHSRPFNAGRPSAPSS
PLGGGSFGGAGPSIGATAR
>WP_132979837.1 tRNA U-34 5-methylaminomethyl-2-thiouridine biosynthesis protein [Pigmentiphaga sp. D-2]
MKGSIVGGYLAPHPPHLVYGENPPQNEPRSQGGWEPLRWAYEKARASLEALKPDVLLVHSPHWMTQVGHHFLGVPHLSGK
SVDPIFPNLFRYSFELDVDVELAEACCEEAREAGLVAKMMRNPNFRVDYGTITTLHMMRPQWDIPIVGLSANNSPYYLNT
KEGLQEMDLLGKATRRAIERTGRRAVLLASNTLSHWHFHEEPELPEDMTREHPERFDGYKWDVRVIDMLRRGEVDEYFKL
QPQFIEEAFAEVKSGAFTWMFAAMGYPNIPGELHGYGTVIGTGNAVMEWNLVEAGLADAPAKAAA
>WP_087837903.1 tRNA U-34 5-methylaminomethyl-2-thiouridine biosynthesis protein [Pigmentiphaga sp. NML030171]
MKGSIVGGYLAPHPPHLVYGENPPQNEPRSQGGWEPLRWAYEKARASLEALKPDVLLVHSPHWMTQVGHHFLGVPHLSGK
SVDPIFPNLFRYSFELDVDVELAEACCEEARDAGLVAKMMRNPNFRVDYGTITTLHMIRPQWDIPIVGVSANNSPYYLNT
KEGLQEMDLLGKATRRAIERTGRRAVLLASNTLSHWHFHEEPELPEDMTREHPERFDGYKWDVRVIDMLRRGEVDEYFKL
QPQFIEEAFAEVKSGAFTWMFAAMGYPNIPGELHGYGTVIGTGNAVMEWNLVEAGLADAPAKAAA
>WP_124690913.1 tRNA U-34 5-methylaminomethyl-2-thiouridine biosynthesis protein [Pigmentiphaga sp. H8]
MKGSIVGGYLAPHPPHLVYGENPPQNEPRSQGGWEPLRWAYEKARASLEALKPDVLLVHSPHWMTQVGHHFLGVPHLSGK
SVDPIFPNLFRYSFELDVDVELAEACCEEAREAGLVAKMMRNPNFRVDYGTITTLHMMRPQWDIPIVGLSANNSPYYLNT
KEGLQEMDLLGKATRRAIERTGRRAVLLASNTLSHWHFHEEPELPEDMTREHPERFDGYKWDVRVIDMLRRGEVDEYFKL
QPQFIDEAFAEVKSGAFTWMFAAMGYPNIPGELHGYGTVIGTGNAVMEWNLVEAGLADAPAKAAA
>WP_131578229.1 tRNA U-34 5-methylaminomethyl-2-thiouridine biosynthesis protein [Rhodococcus sp. ABRD24]
MGKGQIVAGYLAPHPPHQVYGENPPQNEPRSQGGWEQLRWAYERARASLEAHQPDVLLVHTPHWETTVGHHFLGVPNLKG
KSVDPIFPNLFRYNFDLKVDVELAEACMEEARAAGLTSKLMTNPDFRVDYGSITTLHMMRPQWDIPVIAISANNSPYYLK
MEEGLEEMDALGKATRRAIEATGRRAVVLASNTLCHFHFDSEPETPEDMTREHPQNWEGYQWDMRFIDLLRKGRTREAVE
IMPQFIEEAFAELKSGGFTWMMAALGYPEIPAELHGYGTVIGTGNAVMEWDMDSDIARKTLAGVQA
>WP_130360461.1 tRNA U-34 5-methylaminomethyl-2-thiouridine biosynthesis protein [Pigmentiphaga kullae]
MKGSIVGGYLAPHPPHLVYGENPPQNEPRSQGGWEPLRWAYEKARASLEALKPDVLLVHSPHWMTQVGHHFLGVPHLSGK
SVDPIFPNLFRYSFELDVDVELAEACCDEARDAGLVAKMMRNPNFRVDYGTITTLHMMRPQWDIPIVGLSANNSPYYLNT
KEGLQEMDLLGKATRRAIERTGRRAVLLASNTLSHWHFHEEPELPEDMTREHPERFDGYKWDVRVIDMLRRGEVDEYFKL
QPQFIDEAFAEVKSGAFTWMFAAMGYPNIPGELHGYGTVIGTGNAVMEWNLVEAGLADAPAKAAA
>WP_011489340.1 MULTISPECIES: tRNA U-34 5-methylaminomethyl-2-thiouridine biosynthesis protein [Proteobacteria]
MNEGKILSGLLAPHPPHLVYGENPPQNEPRSQGGWEPLRWAYDQVRENIEHLKPDVLIVHSPHWITQVGHHFLGVPRLTG
RSVDPIFPNLFRYDFGMNVDVELAEACCEEATKLGLVSKMMRNPSFRVDYGTITTLHMVRPQWDIPVVGISANNTPYYLN
TKEGLGEMDLLGRATREAIRKTGRRAVLLASNTLSHWHFHEEPALPEDMSKEHPERYDGYLWDVRMIELMRKGHMKEVFE
LLPQFIEEAFAEIKSGAFTWMHAAMGYPELAGKLHGYGTVIGTGNAVIEWNLEDVGLSRLESVA
>WP_053282202.1 tRNA U-34 5-methylaminomethyl-2-thiouridine biosynthesis protein [Comamonas testosteroni]
MREGKIVSGFLAPHPPHLVYGENPPQNEPRSEGGWEPLRWAYEQARESIERLKPDVLLVHSPHWITQVGHHFLGVPRLAG
RSVDPIFPNLFRYDFGMDVDVELAEACCEEAAKLGLVSKMMRNPKFRVDYGTITTLHMVRPQWDIPVVGISANNTPYYLN
TKEGLGEMDVLGHATREAIRKTGRRAVLLASNTLSHWHFHEEPPLPEDMTKEHPERYDGYKWDVRMIELMRKGHMKEVFH
LLPQFIDEAFAEVKSGAFTWMHAAMGYPELAGKLHGYGTVIGTGNAVIEWNLEEAGMSGLDPVTQPA
>WP_087780341.1 tRNA U-34 5-methylaminomethyl-2-thiouridine biosynthesis protein [Pigmentiphaga sp. NML080357]
MKGSIVGGYLAPHPPHLVYGENPPQNEPRSQGGWEPLRWAYEKARASLEALKPDVLLVHSPHWMTQVGHHFLGVPHLSGK
SVDPIFPNLFRYSFELDVDVELAEACCEEARRAGLVAKMMRNPNFRVDYGTITTLHMMRPEWDIPVVGISANNSPYYLNT
QEGLQEMDLLGKATRRAIEQTGRRAVLLASNTLSHWHFHQEPELPEDMTQEHPERFDGYKWDVRVIDMLRKGQVDEYFKL
QPQFIEEAFAEVKSGAFTWMFAAMGYPNIPGELHGYGTVIGTGNAVMEWNLVKAGLAEAPARAAA
>WP_108795035.1 tRNA U-34 5-methylaminomethyl-2-thiouridine biosynthesis protein [Rhodospirillaceae bacterium Spongia-Bin9]
MANGEIVAGFLAPHPPHLVYGENPPQNEPKSEGGWEPLRWAYERARKSLDELQPDVLLVHSPHWITQVGHHFLGVRHLSG
KSVDPIFPNLFRYTFELEVDVELAEACCEKAAQRGLTAMMMRNPKFRVDYGTITTLHMIRPQWDIPIVGISANNSPYYLT
TEEGLDEMDTLGKATREAIEETGRRAVLLASNTLCHWHFHEEPDTPEDMSREHPQSYDGYKWDMRMIELLRQGKTAEVFR
LLPQFIDEAFAEVKSGAFTWMFAAMGYPELPGELHGYGTVIGTGNAVMEWNLVKAGLAGAAAAPPSAAGDRAAYAGAMR
>WP_124648959.1 tRNA U-34 5-methylaminomethyl-2-thiouridine biosynthesis protein [Burkholderia contaminans]
MTQGRILSGFLAPHPPHLVYGENPPQNEPRSQGGWEPLRWAYEQVRENIERLKPDVLLVHSPHWITQVGHHFLAVPRLSG
RSVDPIFPNLFRYDFGMDVDVELAEVCCEEAARLGLVSKMMRNPKFRVDYGTITTLHMVRPQWDIPVMGISANNTPYYLN
TQEGQGEMDLLGRATREAIRKTGRRAVLLASNTLSHWHFHEEPELPEDMTKEHPERYDGYKWDVRMIDLMRQGRMKEVFE
LLPQFIDDAFAEVKSGAFTWMHAAMGYPELAGKLYGYGTVIGTGNAVIEWNLEEAGLSGLEPLAQPA
>WP_153624103.1 tRNA U-34 5-methylaminomethyl-2-thiouridine biosynthesis protein [Halieaceae bacterium]
MDTGKILAGFLAPHPPHLVYGENPPQNEPRSKGGWEPLRWAYERARENLEKYKPDVLLVHSPHWVTQQGHHFLGVQNLCG
KSVDPIFPNLFRYSFELNVDVELAEACCEEASAAGLTAKMMRNPEFRVDYGTITTLHMIRPQWDIPIVGISANNSPYYLG
TREGLEEMDILGSATRRAVENTGRRAVLLASNTLCHYHFSEEPAVPEDMSQEHPHDYEGYLWDMRVIELLRRGRTNEVFE
LLPQFIDEAFAEVKSGAFTWMFSAMGYPNIPGELHGYGTVIGTGNAVMEWDMSAAALA
>WP_063642596.1 tRNA U-34 5-methylaminomethyl-2-thiouridine biosynthesis protein [Achromobacter insolitus]
MKDGEILSGFLAPHPPHLVYGENPPQNEPRSRGGWESLRWAYDHVRESIERLRPDVLLVHSPHWITQVGHHFLGVPRLAG
RSVDPIFPDLFRYDFGMDVDVELAEACCEEGRKLGLVTKMMRNPKFRVDYGTITTLHMVRPQWDIPVVGLSANNTPYYLD
TKEGLKEMDLLGKATREAIRKSGRRAVLLASNTLSHWHFHEQPEVPEDMSKEHPARYDGYLWDIRMIELMRKGRMADVFE
LLPQFIDEAFAEVKSGAFTWMHAAMGYPQLAGKFHGYGTVIGTGNAVMEWNLQEAGLSRLEETAGVAS
>WP_064576203.1 tRNA U-34 5-methylaminomethyl-2-thiouridine biosynthesis protein [Cupriavidus gilardii]
MSNGEIVAGFLAPHPPHLVYAENPPQNEPRAEGGWEQLRWAYEQARASLDALKPDVLLVHSPHWITQVGHHFLGVPHLSG
KSVDPIFPNLFRYRFELDIDVDLAQACCDEGRKLGLVTKMMRNPNFRVDYGTITTLHMVRPQWDIPVVGISANNTPYHLN
TKEGQGEMDLLGRATREAIRKTGRRAVLLASNTLSHWHFHEEPSLPEDMSKEHPERYDGYKWDVRMIDLMRKGQMKEVFE
LLPQFIDEAFAEVKSGAFTWMHAAMGYPQLAGKLHGYGTVIGTGNAVIEWNLEEAGLSSLEPVTQSSLSPA
>WP_114470944.1 tRNA U-34 5-methylaminomethyl-2-thiouridine biosynthesis protein [Pseudorhodoferax soli]
MSEGKILSGFLAPHPPHMVYAENPPQNEPRSEGGWEQLRWAYDHARASIEKLKPDVLLVHTPHWITQVGHHFLGVPRLEG
RSVDPIFPNLFRYDFGMDVDVELAEACCAEANKLGIVSKMMRNPKFRVDYGTITTLHMVRPQWDIPVVGISANNTPYYLS
TGEGQGEMDILGRATREAIRKTGRRAVLLASNTLSHWHFHEEPELPEDMSKEHPERYDGYKWDMRMIELMRKGRMKEVFE
TMPQFIDEAFAEVKSGAFTWMHAAMGYPELAGKLHGYGTVIGTGNAVIEWNLEEAGLSSLGAEARVA
>WP_039358872.1 MULTISPECIES: tRNA U-34 5-methylaminomethyl-2-thiouridine biosynthesis protein [Burkholderia]
MTQGRILSGFLAPHPPHLVYGENPPQNEPRSQGGWEPLRWAYEQVRENIERLRPDVLLVHSPHWITQVGHHFLGVPRLTG
RSVDPIFPNLFRYDFGMDVDVELAEACCEEAARLGLVGKMMRNPKFRVDYGTITTLHMVRPQWDIPVVGISANNTPYYLN
TQEGQGEMDLLGRATREAIRKTGRRAILLASNTLSHWHFHEEPELPEDMTKEHPERYDGYKWDVRMIDLMRQGRMREVFE
LLPQFIDDAFAEVKSGAFTWMHAAMGYPELAGKLYGYGTVIGTGNAVIEWNLEEAGLSGLEPLAEPA
>WP_063960362.1 tRNA U-34 5-methylaminomethyl-2-thiouridine biosynthesis protein [Achromobacter insolitus]
MKDGEILSGFLAPHPPHLVYGENPPQNEPRSRGGWESLRWAYDHVRESIERLRPDVLLVHSPHWITQVGHHFLGVPRLAG
RSVDPIFPDLFRYDFGMDVDVELAEACCEEGRKLGLVTKMMRNPKFRVDYGTITTLHMVRPQWDIPVVGLSANNTPYYLD
TKEGLKEMDLLGKATREAIRKSGRRAVLLASNTLSHWHFHEQPEVPEDMSKEHPARYDGYLWDIRMIELMRKGRMADVFE
LLPQFIDEAFAEVKSGAFTWMHAAMGYPQLPGKFHGYGTVIGTGNAVMEWNLQKAGLSRLEETAGVAS
>WP_054456579.1 MULTISPECIES: tRNA U-34 5-methylaminomethyl-2-thiouridine biosynthesis protein [Achromobacter]
MKDGEILSGFLAPHPPHLVYGENPPQNEPRSRGGWESLRWAYDHVRESIERLQPDVLLVHSPHWITQVGHHFLGVPRLAG
RSVDPIFPDLFRYDFGMDVDVELAEACCEEGSKLGLVTKMMRNPKFRVDYGTITTLHMVRPQWDIPVVGLSANNTPYYLD
TQEGQKEMDLLGRATREAIRKSGRRAVLLASNTLSHWHFHEQPEVPEDMSKEHPARYDGYLWDIRMIELMRKGRMGEVFE
LLPQFIDEAFAEVKSGAFTWMHAAMGYPQLAGKFHGYGTVIGTGNAVMEWNLQEAGLSRLEAPAGVTA
>WP_076000718.1 tRNA U-34 5-methylaminomethyl-2-thiouridine biosynthesis protein [Halioglobus pacificus]
MNKGQIVAGYLAPHPPHLVYGENPPQNEARSQGGWEQLRWAYERARTSLDALKPDVLLVHSPHWITQQGHHFLGVPHLSG
KSVDPIFPNLFRYAFELNVDIELAEACCDEASRMGLTTKMMRNPNFRVDYGTITTLHMIRPQWDIPVVGISANNSPYYLT
TEEGLEEMDVLGKATLNAIESTGRRAVLLASNTLCHLHFSEEPVPPEDMAQEHPHDYAGYLWDMRMIDLLRQGKIQEVFR
LLPQFIDEAFAEVKSGAFTWMFSAMGYPEIPGELHGYGTVIGTGNAVMEWNLIKSGLAQEAAGAAL
>WP_076812888.1 tRNA U-34 5-methylaminomethyl-2-thiouridine biosynthesis protein [Achromobacter insolitus]
MKDGEILSGFLAPHPPHLVYGENPPQNEPRSRGGWESLRWAYDHVRESIERLRPDVLLVHSPHWITQVGHHFLGVPRLAG
RSVDPIFPDLFRYDFGMDVDVELAEACCEEGRKLGLVTKMMRNPKFRVDYGTITTLHMVRPQWDIPVVGLSANNTPYYLD
TKEGLKEMDLLGKATREAIRKSGRRAVLLASNTLSHWHFHEQPEVPEDMSKEHPARYDGYLWDIRMIELMRKGRMADVFE
LLQQFIDEAFAEVKSGAFTWMHAAMGYPQLAGKFHGYGTVIGTGNAVMEWNLQEAGLSRLEETAGVAS
>WP_119449481.1 tRNA U-34 5-methylaminomethyl-2-thiouridine biosynthesis protein [Achromobacter sp. K91]
MKDGEILSGFLAPHPPHLVYGENPPQNEPRSRGGWESLRWAYDHVRESIERLQPDVLLVHSPHWITQVGHHFLGVPRLAG
RSVDPIFPDLFRYDFGMDVDVELAEACCEEGSKLGLVTKMMRNPKFRVDYGTITTLHMVRPQWDIPVVGLSANNTPYYLD
TKEGQKEMDLLGRATREAIRKSGRRAVLLASNTLSHWHFHEQPEVPEDMSKEHPARYDGYLWDIRMIELMRKGRMGEVFE
LLPQFIDEAFAEVKSGAFTWMHAAMGYPQLAGKFHGYGTVIGTGNAVMEWNLQEAGLSRLEAPAGVTA
>WP_118934639.1 tRNA U-34 5-methylaminomethyl-2-thiouridine biosynthesis protein [Achromobacter xylosoxidans]
MKDGEILSGFLAPHPPHLVYGENPPQNEPRSRGGWETLRWAYDHVRESIERLRPDVLLVHSPHWITQVGHHFLGVPRLAG
RSVDPIFPDLFRYDFGMDVDVELAEACCEEGRKLGLVTKMMRNPKFRVDYGTITTLHMVRPQWDIPVVGLSANNTPYYLN
TKEGLKEMDLLGRATRETIRKSGRRAVLLASNTLSHWHFHEQPEVPEDMSKEHPARYDGYLWDIRMIELMRKGRMGEVFE
LLPQFIDEAFAEVKSGAFTWMHAAMGYPQLAGKFHGYGTVIGTGNAVMEWNLQEAGLSRLEASAGATA
>WP_042793196.1 tRNA U-34 5-methylaminomethyl-2-thiouridine biosynthesis protein [Achromobacter insolitus]
MKDGEILSGFLAPHPPHLVYGENPPQNEPRSRGGWESLRWAYDHVRESIERLRPDVLLVHSPHWITQVGHHFLGVPRLAG
RSVDPIFPDLFRYDFGMDVDVELAEACCEEGRKLGLVTKMMRNPKFRVDYGTITTLHMVRPQWDIPVVGLSANNTPYYLD
TKEGLKEMDLLGKATREAIRKSGRRAVLLASNTLSHWHFHEQPEVPEDMSKEHPARYDGYLWDIRMIELMRKGRMADVFE
LLPQFIDEAFAEVKSGAFTWMHAAMGYPQLPGKFHGYGTVIGTGNAVMEWNLQEAGLSRLEETAGVAS
>WP_112965374.1 tRNA U-34 5-methylaminomethyl-2-thiouridine biosynthesis protein [Achromobacter insolitus]
MKDGEILSGFLAPHPPHLVYGENPPQNEPRSRGGWESLRWAYDHVRESIERLRPDVLLVHSPHWITQVGHHFLGVPRLAG
RSVDPIFPDLFRYDFGMDVDVELAEACCEEGRKLGLVTKMMRNPKFRVDYGTITTLHMVRPQWDIPVVGLSANNTPYYLD
TKEGLKEMDLLGKATREAIRKCGRRAVLLASNTLSHWHFHEQPEVPEDMSKEHPARYDGYLWDIRMIELMRKGRMADVFE
LLPQFIDEAFAEVKSGAFTWMHAAMGYPQLPGKFHGYGTVIGTGNAVMEWNLQEAGLSRLEETAGVAS
>WP_158720820.1 tRNA U-34 5-methylaminomethyl-2-thiouridine biosynthesis protein [Xenophilus sp. L33]
MAQGEILSGFLAPHPPHLVYGENPEQNEPRSQGGWEPLRWAYERARASLAELRPDVLLIHTPHWITQVGHHFLGVRQMSG
KSVDPIFPNLFRYQFSLEVDVDLAQACAEEGRKLGLVTKMMRNPNFRVDYGTITTLHMIRPEWDIPIVCISANNSPYYLN
TKEGMGEMDLLGKGTREAIRKSGKRAVLLASNTLSHWHFHEEPAIPEDMSQEHPQNYEGYKWDMRMIELMRKGKTREVFK
LLPQFIDEAFAEVKSGAFTWMFAAMQYPEIAAELYGYGTVIGTGNAVMEWPLHKAGLSRLDAGPAYEGAGQPAPNGSGHA
TRYGPRDGAGGTLHGLVD
