# Supplementary material for: Characterization of a novel aromatic substrate-processing microcompartment in Actinobacteria
Source: mBio. 2023 Jul 18;14(4):e01216-23. doi: 10.1128/mbio.01216-23 (PMC10470539; doi:10.1128/mbio.01216-23)
Supplement: Data Set 2. — Codon optimized gene sequence. [file mbio.01216-23-s0002.xlsx]

## Sheet: Sheet1
Gene name:	Amino acid sequence	Nucleotide sequence
ARO Dioxygenase subunit alpha (tag less)	MADRTGIVAGALLPGMPHLLAEHPAPSWSALAGAARDVGARLRRLEPDVVLLLSTQWFTVLGHQFQCDPNPRGEHVDENWYAYDYGLLDYDLRFDVDFTERWADRVQAGGMQARRTRYDGFPIDTGTIVTSALLDPDRRLRWAQVSCNLYADADTLADVGRAGAAAARDAGLRAAVVVVTGMSSGLIQQWIEPGQDRIGEPGHDQWNTRVLDLLTAGKVDEVLAVREDFARQAQADSQFRALAFAAGAEATTGPAHLHAYGPIWGTGAAVLSWNLPDHP*	ATGGCAGATCGGACCGGGATTGTTGCAGGCGCATTGTTGCCGGGCATGCCACATTTGCTTGCAGAGCACCCGGCACCAAGTTGGAGTGCGCTGGCAGGTGCTGCGCGTGACGTTGGTGCGCGCTTGCGCCGGTTGGAGCCGGATGTAGTGCTTTTATTGAGTACGCAATGGTTCACCGTCTTAGGTCACCAATTTCAATGTGATCCTAACCCGCGCGGTGAACACGTTGACGAAAACTGGTATGCGTACGATTATGGTTTGCTGGATTATGATCTGCGCTTCGACGTCGATTTTACAGAACGCTGGGCGGATCGGGTCCAGGCGGGTGGCATGCAGGCTCGTCGTACCCGTTACGATGGTTTCCCAATTGACACTGGCACCATTGTCACGAGCGCCTTG…
ARO Dioxygenase subunit beta with C-terminus GS linker and His tag	MSRVFRVPLAPTRGGATTAPRTPAPAPAPTRPGIVAGCLSPHPPHLIYGENPPQNEPRSTGGWETLRWAYERLRARIRDVHKPDVLIVHAPHWITMVGHHVNCVPNPRGLSVEPIFPHLFRYRYDFRTDVELGEAIAEEASGLGLVTRTLRDPRVRVDYATIGALHLANPAWDIPVVSLSANNNPYFYSDASLTEMEVLGEATRLAVEATGRRAVLLASNSLSHLHWHEEPELPEDMEREHPYNNHQYRWDMKLLEAIRRGPTAPLRDLIPEHIEATASETKAGSLTWMLAAMGWPKVAGDVLGYGTIIGTGNAIVEWLPEGSHHGGSGGSHHHHHH*	ATGTCCCGCGTATTCCGGGTACCACTGGCTCCTACTCGTGGGGGCGCGACAACTGCGCCACGCACACCTGCACCTGCTCCAGCGCCAACGCGTCCTGGGATCGTCGCGGGGTGCTTATCACCGCACCCACCGCACTTGATTTATGGTGAGAATCCGCCGCAAAATGAGCCTCGCAGTACGGGCGGCTGGGAAACCCTGCGTTGGGCCTACGAGCGGTTACGCGCCCGCATCCGTGATGTACATAAACCGGATGTTTTAATCGTCCATGCACCACACTGGATTACAATGGTCGGCCACCACGTAAACTGTGTACCTAATCCTCGGGGTCTTTCGGTGGAGCCAATTTTCCCGCACCTTTTCCGTTACCGGTACGATTTTCGCACGGATGTTGAACTCGGT…
ARO 2-aminomuconate 6-semialdehyde dehydrogenase (tag less)	MTGLWSPTLLAGRPDGEPTVLPNYVGGRFDTSGHRFAKRSPVTGETIRYVAEADESIVDAAVGAARAAVRGPWGRMGERERAAVLYRVADELERRYDDLVAAEVGDTGKSISQARTLDIPRGAANFRAFAEIVSTTPTESFTTVTPAGGRALNYAVRKPVGVVAVIVPWNLPLLLLTWKVAPALACGNAVVVKPSEETPSSATLLAEVMAAAGVPDGVFNVVHGFGPGSAGEFLTRHPGVDAITFTGESATGGAIMRAAADGVKAVSFELGGKNAGLVFADADLDAAVEGSVRSSFTNGGQVCLCTERLYVQRPVFDEFVARLAARADELAYGWPADEATGTMPLISHQHREKVLGYHDLARAEGATVLAGGGVPVFGDGRDGGAYVRPTVWTGLGPAA…	ATGACTGGCCTTTGGTCTCCTACATTACTCGCCGGCCGCCCAGACGGTGAACCTACAGTCTTACCGAACTATGTTGGCGGCCGTTTTGACACCAGCGGTCACCGGTTCGCCAAACGCTCTCCTGTCACGGGGGAAACAATCCGGTATGTGGCTGAAGCTGATGAGAGCATCGTAGACGCGGCCGTTGGTGCAGCACGTGCAGCAGTACGGGGCCCTTGGGGTCGGATGGGGGAACGGGAACGTGCCGCCGTTCTTTACCGCGTGGCTGACGAATTAGAGCGGCGCTACGATGACCTGGTAGCCGCGGAAGTGGGGGATACTGGTAAGTCAATTTCTCAGGCGCGGACACTTGATATCCCTCGCGGTGCTGCGAACTTCCGCGCTTTTGCGGAGATTGTA…
